# Supplementary material for: Antioxidant, anti-inflammatory and anti-septic potential of phenolic acids and flavonoid fractions isolated from Lolium multiflorum
Source: Pharm Biol. 2016 Dec 9;55(1):611–9. doi: 10.1080/13880209.2016.1266673 (PMC6130696; doi:10.1080/13880209.2016.1266673)
Supplement: Jeong-Chae__Lee_et_al_supplemental_content.zip [file IPHB_A_1266673_SM4181.zip]

Archive with 1 entries (1 files):
- Jeong-Chae  Lee et al supplemental content.pdf
